# Supplementary material for: Dendritic Cells and Cancer Immunotherapy: The Adjuvant Effect
Source: Int J Mol Sci. 2021 Nov 15;22(22):12339. doi: 10.3390/ijms222212339 (PMC8620771; doi:10.3390/ijms222212339)
Supplement: Supplementary file 1 [file ijms-22-12339-s001.zip]

Archive with 1 entries (1 files):
- ijms-1421100-supplementary.pdf
